# Supplementary material for: Bovine Lactoferrin Enhances Toll-like Receptor 7 Response in Plasmacytoid Dendritic Cells and Modulates Cellular Immunity
Source: Int J Mol Sci. 2024 Dec 13;25(24):13369. doi: 10.3390/ijms252413369 (PMC11676446; doi:10.3390/ijms252413369)
Supplement: Supplementary file 1 [file ijms-25-13369-s001.zip]

Archive with 1 entries (1 files):
- ijms-3314179-supplementary.pdf
